# Supplementary material for: Molecular Mechanism of the Piezoelectric Response in the β-Phase PVDF Crystals Interpreted by Periodic Boundary Conditions DFT Calculations
Source: Materials (Basel). 2023 Aug 31;16(17):6004. doi: 10.3390/ma16176004 (PMC10488459; doi:10.3390/ma16176004)
Supplement: Supplementary file 1 [file materials-16-06004-s001.zip]

Archive with 1 entries (1 files):
- materials-2554129-supplementary.pdf
